# Supplementary material for: Intelligent real-life key-pixel image detection system for early Arabic sign language learners
Source: PeerJ Comput Sci. 2024 Jun 14;10:e2063. doi: 10.7717/peerj-cs.2063 (PMC11232623; doi:10.7717/peerj-cs.2063)
Supplement: Supplemental Information 1 [file peerj-cs-10-2063-s001.zip]

Archive with 3 entries (2 files):
- Codes/
- Codes/Image_Key_Pixel_Processing.py
- Codes/iSDS_Deployment.py
