# Supplementary material for: Intelligent real-life key-pixel image detection system for early Arabic sign language learners
Source: PeerJ Comput Sci. 2024 Jun 14;10:e2063. doi: 10.7717/peerj-cs.2063 (PMC11232623; doi:10.7717/peerj-cs.2063)
Supplement: Supplemental Information 1 [file peerj-cs-10-2063-s001.zip › Codes/iSDS_Deployment.py]

from roboflow import Roboflow
import numpy as np
import scipy.io
import pathlib
import imageio
from PIL import Image
import glob
#import splitfolders
import os
import shutil
from matplotlib import pyplot as plt


# The copy of the proposed iSDS model deployed in the Roboflow
rf = Roboflow(api_key="DKHqwUbtZeOxS1wCFZ1M")
project = rf.workspace().project("isds_system")
model = project.version(3).model

# load images
image_list = []

for filename in glob.glob(
        'E:/Arabic_Sign_language_Recognition/ArSL_images/datasets/train/images/*.jpg'):  # assuming jpg
    im = Image.open(filename)


# infer on a local image
# You can change the confidence score and the overlap
print(model.predict("1_21_M_ain_0.jpg", confidence=40, overlap=30).json())

# visualize your prediction
model.predict("1_21_M_ain_0.jpg", confidence=40, overlap=30).save("prediction.jpg")
